# Supplementary material for: A functional analysis of 180 cancer cell lines reveals conserved intrinsic metabolic programs
Source: Mol Syst Biol. 2022 Nov 2;18(11):e11033. doi: 10.15252/msb.202211033 (PMC9627673; doi:10.15252/msb.202211033)
Supplement: Supplementary file 3 — Table EV1 [file MSB-18-e11033-s003.xls]

## Sheet: Legend
Table EV1
Methods tested for normalization of metabolomics data. First column denotes the different classes of normalization used
First column denotes the different classes of normalization used.
Each row reports a method used and the quality metrics score obtained from normalization.
In parenthesis are the parameters used by the normalization method, where ‘Plate’ denotes the order of measured plates, ‘Batch’ which cell lines were grown together, and MDAMB321 one of the control cell lines.
For details on the normalization method and the quality metric scores, refer to "Data normalization" in the methods section.

## Sheet: NormalizationMethods
	Normalization Tested	Batch Scoring FC	FC Reproducibility	FC Reproducibility AA	Interbatch Distance	Kolmogorov-Smirnov		Average
	Not Normalized	1	1	1	1	1		1
Batch Effects	RUVs Batch (Batch & MDAMB321)	0.73	0.77	0.87	1.52	0.85		0.95
	RUVsOne (MDAMB321)	0.64	0.76	0.67	1.35	0.74		0.83
	Combat (Batch)	1.07	0.97	1.23	0.18	1.13		0.91
Signal Drift	Moving Median (Plate)	0.87	0.96	1.31	0.54	0.43		0.82
	LOESS (Plate)	0.84	0.98	0.95	0.5	0.38		0.73
	Robust LOESS (Plate)	0.84	0.96	1.4	0.54	0.41		0.83
	QC-SVR (Plate & MDAMB321)	0.96	1.03	1.25	0.58	0.54		0.87
Sample Variance	Quantile	0.15	0.17	0.05	1.32	0.03		0.34
	Mean	0.48	0.48	0.47	1.23	0.31		0.59
	Median	0.48	0.51	0.48	1.24	0.32		0.6
	Std	0.5	0.49	0.42	0.96	0.27		0.53
	MAD	0.5	0.49	0.41	0.97	0.27		0.53
	TIC	0.48	0.48	0.46	1.17	0.3		0.58
	PQN	0.48	0.49	0.48	1.33	0.3		0.62
	Confluency	1.13	1	2.63	0.68	0.94		1.28
Combo	MovMedian (Plate) Mean	0.45	0.5	0.62	0.78	0.15		0.5
	MovMedian (Batch) Mean	0.45	0.49	0.54	0.72	0.16		0.47
	MovMedian (Plate) Combat (Batch)	0.94	0.94	1.5	0.15	0.58		0.82
	MovMedian (Plate) Combat (Plate)	0.94	0.91	1.31	0.24	0.54		0.79
	Combat (Plate) Mean	0.46	0.46	0.79	0.32	0.19		0.45
	Combat (Batch) Mean	0.51	0.47	0.62	0.33	0.22		0.43
	MovMedian (Plate) Combat (Batch) Mean	0.47	0.48	0.85	0.23	0.16		0.44
	Mean MoMedian (Plate) Combat	0.48	0.47	0.76	0.22	0.19		0.42
	Combat (Batch) Quantile	0.4	0.38	0.22	0.33	0.1		0.29
