# Supplementary material for: A functional analysis of 180 cancer cell lines reveals conserved intrinsic metabolic programs
Source: Mol Syst Biol. 2022 Nov 2;18(11):e11033. doi: 10.15252/msb.202211033 (PMC9627673; doi:10.15252/msb.202211033)
Supplement: Supplementary file 4 — Table EV2 [file MSB-18-e11033-s002.xls]

## Sheet: Legend
Table EV2.
The drivers of metabolic phenotypes.
Aassociations of diverse traits to the metabolic phenotypes, tested on all main subtrees of the hierarchical clustering tree (obtained from Figure 2).
A hypergeometric test is used to evaluate association of qualitative traits to the metabolic phenotype and a Student two-sided t-test is used evaluate association of quantitative traits to the metabolic phenotype.
The table list all traits tested, the number that were significant and where they were taken from.
Traits were considered significant at 10 % FDR (cell lines n = 180).

## Sheet: OmicsIntegration
Type	Trait	# of Traits	# Significant	Source
Experiment	Confluence/Suspension	2	1	This Study
	Batch	7	1	This Study
	Growth Rate	1	0	CCLE13
Metadata	Tissue Type	11	1	This Study
	Pathology	4	0	CCLE13
	Histology	23	0	CCLE13
	Histology Subtype	69	0	CCLE13
	Cancer Type	38	0	CCLE13
	Ethnicity	3	0	CCLE13
	Mutation rate	1	0	CCLE13
Omics	Mutation	705	1	Li et al.12
	Copy Number	61	2	Li et al.12
	Methylation	2114	252	Li et al.12
	Transcript	56 318	453	CCLE13
	Protein (RPPA)	214	27	CCLE13
	Protein (TMT-MS)	12 724	82	Nusinow et al.30
Aggregate	Transcription Factor	743	115	Ortmayr et al.31
	Signaling Pathway	14	2	Schubert et al.18
	Epithelial to Mesenchymal Transition	1	1	Rajapakse et al.39
TOTAL		73 053	938
