# Supplementary material for: A functional analysis of 180 cancer cell lines reveals conserved intrinsic metabolic programs
Source: Mol Syst Biol. 2022 Nov 2;18(11):e11033. doi: 10.15252/msb.202211033 (PMC9627673; doi:10.15252/msb.202211033)
Supplement: Supplementary file 5 — Table EV3 [file MSB-18-e11033-s004.xls]

## Sheet: Legend
Table EV3.
Cell lines selected for follow ups.
Doubling time has been taken from NCI60 (https://dtp.cancer.gov/discovery_development/nci-60/cell_list.htm) and from Ortmayr et al [31].
See selection criteria in methods.
Abbreviation: CNS Central Nervous System

## Sheet: CellLinesForValidation
Metabolic type	Cell Line	Tissue	Doubling Time (hours)	Doubling Time (hours)
			NCI60	Ortmayr et al.
Type 2	HCT15	Colon	20.6	40.8	Adherent
Type 2	NCIH460	Non-Small Cell Lung	17.8	67.9	Adherent
Type 2	T47D	Breast	45.5	95.5	Adherent
Type 2	OVCAR3	Ovarian	34.7	89.3	Adherent
Type 2	SW620	Colon	20.4	101.7	Adherent
Type 1	SKMEL5	Melanoma	25.2	111.5	Adherent
Type 1	OVCAR5	Ovarian	48.8	57.2	Adherent
Type 1	HS578T	Breast	53.8	44.7	Adherent
Type 1	SF539	CNS	35.4	40.3	Adherent
